# Supplementary material for: Uric Acid Extremes and Lipid Dysregulation: Evidence from a Large Population-Based Study
Source: Metabolites. 2026 Jun 25;16(7):447. doi: 10.3390/metabo16070447 (PMC13413473; doi:10.3390/metabo16070447)
Supplement: Supplementary file 1 [file metabolites-16-00447-s001.zip]

Archive with 1 entries (1 files):
- metabolites-4303798-supplementary.pdf
